# Supplementary material for: Biomass Sorghum (Sorghum bicolor) Agronomic Response to Melanaphis sorghi (Hemiptera: Aphididae) Infestation and Silicon Application
Source: Insects. 2025 May 27;16(6):566. doi: 10.3390/insects16060566 (PMC12192828; doi:10.3390/insects16060566)
Supplement: Supplementary file 1 [file insects-16-00566-s001.zip]

Archive with 1 entries (1 files):
- insects-3618812-supplementary.pdf
